# Supplementary material for: Adjuvant Chemotherapy in Older Patients with Gastric Cancer: A Population-Based Cohort Study
Source: Cancers (Basel). 2023 Jul 25;15(15):3768. doi: 10.3390/cancers15153768 (PMC10417693; doi:10.3390/cancers15153768)
Supplement: Supplementary file 1 [file cancers-15-03768-s001.zip]

Archive with 1 entries (1 files):
- cancers-2423017-supplementary.pdf
